# Supplementary material for: Revision of Entrophosporales, with Three Genera and an Identification Key for All Species Currently Attributed to This Order
Source: J Fungi (Basel). 2025 Jan 26;11(2):97. doi: 10.3390/jof11020097 (PMC11856536; doi:10.3390/jof11020097)
Supplement: Supplementary file 1 [file jof-11-00097-s001.zip]

Archive with 1 entries (1 files):
- jof-3425713-supplementary.xlsx
