# Supplementary material for: Revision of Entrophosporales, with Three Genera and an Identification Key for All Species Currently Attributed to This Order
Source: J Fungi (Basel). 2025 Jan 26;11(2):97. doi: 10.3390/jof11020097 (PMC11856536; doi:10.3390/jof11020097)
Supplement: Supplementary file 1 [file jof-11-00097-s001.zip › jof-3425713-supplementary.xlsx]

## Sheet: Planilha1
Species name	ID	Country or region	GenBank accession numbers (nrDNA)
Albahypha drummondii	clone 3.4	Poland	AJ972464
Albahypha drummondii	clone 4.1	Poland	AJ972465
Albahypha drummondii	clone 4.2	Poland	AJ972466
Albahypha drummondii	ED_spore_1	China	PP955182
Albahypha drummondii	ED_spore_2	China	PP955183
Albahypha drummondii	ED_spore_3	China	PP955184
Albahypha drummondii	ED_spore_4	China	PP955185
Albahypha drummondii	ED_spore_5	China	PP955186
Albahypha furrazolae	120-13	Not available	KP191483
Albahypha furrazolae	120-21	Not available	KP191484
Albahypha furrazolae	120-33	Not available	KP191485
Albahypha furrazolae	120-52	Not available	KP191486
Albahypha furrazolae	120-72	Not available	KP191487
Albahypha furrazolae	120-81	Not available	KP191488
Albahypha furrazolae	MENA 0165	Morocco	ON033157
Albahypha furrazolae	MENA 0165	Morocco	ON033158
Albahypha furrazolae	MENA 1622	Morocco	ON033160
Albahypha furrazolae	446	Poland	ON950381
Albahypha furrazolae	446	Poland	ON950382
Albahypha furrazolae	E50	Oman	ON950383
Albahypha furrazolae	E50	Oman	ON950384
Albahypha furrazolae	E50	Oman	ON950385
Albahypha furrazolae	E50	Oman	ON950386
Albahypha furrazolae	SA10	Oman	ON950387
Albahypha furrazolae	SA23	Oman	ON950388
Albahypha furrazolae	SA23	Oman	ON950389
Albahypha furrazolae	SA23	Oman	ON950390
Alborhynchus walkeri	52.2	Poland	AJ972467
Alborhynchus walkeri	162-13	Not available	KP191489
Alborhynchus walkeri	162-22	Not available	KP191490
Alborhynchus walkeri	162-34	Not available	KP191491
Alborhynchus walkeri	162-41	Not available	KP191492
Alborhynchus walkeri	USK_C8	Poland	MH590062
Entrophospora argentinensis	Clone 1	Argentina	MT722021
Entrophospora argentinensis	Clone 9	Argentina	MT722022
Entrophospora argentinensis	Clone 7	Argentina	MT722023
Entrophospora candida	NC172	USA	ON950368
Entrophospora candida	Clone B6_9	USA	ON950369
Entrophospora claroidea	Att1063-4	Switzerland	FR750059
Entrophospora claroidea	Att1063-4	Switzerland	FR750061
Entrophospora claroidea	Att1063-4	Switzerland	FR750062
Entrophospora etunicata	Att1505-8	USA	FN547631
Entrophospora etunicata	Att1505-8	USA	FN547632
Entrophospora etunicata	Att1505-8	USA	FN547633
Entrophospora glacialis	442	Sweden	ON950374
Entrophospora glacialis	442	Sweden	ON950375
Entrophospora glacialis	442	Sweden	ON950376
Entrophospora hanlinii	251-61	Cuba	KP191480
Entrophospora hanlinii	251-71	Cuba	KP191481
Entrophospora hanlinii	251-101	Cuba	KP191482
Entrophospora infrequens	419	Spain	ON950365
Entrophospora infrequens	419	Spain	ON950366
Entrophospora infrequens	419	Spain	ON950367
Entrophospora lamellosa	ON393	Canada	LT963496
Entrophospora lamellosa	ON393	Canada	LT963497
Entrophospora lamellosa	ON393	Canada	LT963498
Entrophospora lutea	418	Not available	ON950371
Entrophospora lutea	418	Not available	ON950372
Entrophospora lutea	418	Not available	ON950373
Paraglomus peruvianum	Clone 1	Peru	MW794283
Paraglomus peruvianum	Clone 2	Peru	MW794284
Alborhynchus sp.	f6-3	Not available	JF439142
Alborhynchus sp.	Att 565-11	UK	FM876804
Alborhynchus sp.	Att 565-11	UK	FM876805
Alborhynchus sp.	Att 565-11	UK	FM876806
Alborhynchus sp.	Att 565-11	UK	FM876807
Environmental sample	Clone CS022-07	Peru	HF970195
Environmental sample	Clone CS024-02	Peru	HF970199
Environmental sample	Clone CS024-03	Peru	HF970200
Environmental sample	Clone CS024-06	Peru	HF970202
Environmental sample	Clone CS024-07	Peru	HF970203
Environmental sample	Clone CS028-02	Peru	HF970209
Environmental sample	Clone CS028-03	Peru	HF970210
Environmental sample	Clone CS032-06	Peru	HF970221
Environmental sample	Clone CS045-06	Peru	HF970253
Environmental sample	Clone CS045-08	Peru	HF970254
Environmental sample	Clone CS060-01	Peru	HF970288
Environmental sample	Clone CS060-02	Peru	HF970289
Environmental sample	Clone CS060-03	Peru	HF970290
Environmental sample	Clone GT007-46	Peru	HF970328
Environmental sample	Clone GT007-47	Peru	HF970329
Environmental sample	Clone GT008-42	Peru	HF970330
Environmental sample	Clone GT010-07	Peru	HF970335
Environmental sample	Clone MIP_ME1_7	Czech Republic	HG425954
Environmental sample	Clone MIP_ME1_23	Czech Republic	HG425955
Environmental sample	Clone ZobK-38	Czech Republic	HG425960
Environmental sample	Clone ZobK-8	Czech Republic	HG425961
Environmental sample	Clone ZobI-21	Czech Republic	HG425962
Environmental sample	Clone 34_15_P1	China	JQ218217
Environmental sample	Clone 4_16	Tibet	JX096582
Environmental sample	Clone CT.II.1.Q20RG5	Italy	OR104513
Environmental sample	Clone CT.II.1.Q20RG6	Italy	OR104514
Environmental sample	Clone CT.II.1.Q20RG7	Italy	OR104515
Environmental sample	Clone CT.II.1.Q20RG8	Italy	OR104516
